# Supplementary material for: Impact of demographics on human gut microbial diversity in a US Midwest population
Source: PeerJ. 2016 Jan 7;4:e1514. doi: 10.7717/peerj.1514 (PMC4734456; doi:10.7717/peerj.1514)
Supplement: Supplemental Information 1 [file peerj-04-1514-s001.zip]

Archive with 7 entries (6 files):
- Functions.R
- __MACOSX/
- __MACOSX/._Functions.R
- MWR_Main_Code.R
- __MACOSX/._MWR_Main_Code.R
- PairedSingle.RData
- __MACOSX/._PairedSingle.RData
