# Supplementary material for: Impact of demographics on human gut microbial diversity in a US Midwest population
Source: PeerJ. 2016 Jan 7;4:e1514. doi: 10.7717/peerj.1514 (PMC4734456; doi:10.7717/peerj.1514)
Supplement: Supplemental Information 1 [file peerj-04-1514-s001.zip › Functions.R]

load_package <- function (package.names=c('vegan', 'matrixStats', 'gplots', 'scales', 'ggplot2', 'GUniFrac', 'rpart','ggbiplot', 'qvalue', 'DESeq2',
				'phangorn', 'phyloseq', 'RColorBrewer', 'squash', 'biom', 'reshape', 'randomForest', 'Boruta', 'Heatplus')) {
	for (package.name in package.names) {
		require(package.name, character.only=T)
	}
}

subset_data <- function (data.obj, samIDs) {
	data.obj$meta.dat <- data.obj$meta.dat[samIDs, ]
	data.obj$otu.tab <- data.obj$otu.tab[, samIDs]
	data.obj$abund.list <- lapply(data.obj$abund.list, function(x) x[, samIDs])
	if (length(data.obj$ko.list) != 0) {
		data.obj$ko.list <- lapply(data.obj$ko.list, function(x) x[, samIDs])
	}
	if (length(data.obj$cog.list) != 0) {
		data.obj$cog.list <- lapply(data.obj$cog.list, function(x) x[, samIDs])
	}
	data.obj
}

subset_dist <- function (dist.obj, samIDs) {
	lapply(dist.obj, function(x) x[samIDs, samIDs])
}


generate_ordination <- function (data.obj, dist.obj, dist.names=c('UniFrac', 'GUniFrac', 'WUniFrac', 'BC'), 
		grp.name, emp.lev=NULL, strata=NULL, pc.separate, pca.method='cmd', ann=NULL, sub=NULL,
		clab=1.0, cex.pt=1.25, ellipse=T, cstar= 1, wid=5, hei=5, pdf=TRUE) {
	# Implment strata
	# To be completed, add continuous case
	if (pdf) {
		if (is.null(ann)) {
			pdf(paste0('Beta_diversity_ordination_', grp.name, '.pdf'), width=wid, height=hei)
		} else {
			pdf(paste0('Beta_diversity_ordination_', ann, '.pdf'), width=wid, height=hei)
		}
	}
	
	df <- data.obj$meta.dat
	grp <- factor(df[, grp.name])
	
	if (is.null(emp.lev)) {
		grp <- factor(grp, levels=c(setdiff(levels(grp), emp.lev), emp.lev))
	}
	
	if (!is.null(strata)) {
		strata <- factor(df[, strata])
	} else {
		strata <- factor(grp)
	}
	
	darkcols <- hue_pal(l=40)(nlevels(grp))
	lightcols <- hue_pal(c=45, l=80)(nlevels(grp))
	pchs <- rep(c(21, 22, 23, 24, 25), ceiling(nlevels(strata) / 5))[1:nlevels(strata)]
	
	for (dist.name in dist.names) {
		dist.temp <- dist.obj[[dist.name]]
		if (pca.method == 'cmd') {
			obj <- cmdscale(as.dist(dist.temp), eig=T)
			pve <- round(obj$eig[1:2]/sum(abs(obj$eig))*100, 1)
			y <- cbind(obj$points[, 1], obj$points[, 2])
		}
		
		colnames(y) <- c("PC1", "PC2")		
		plot(y[, 1], y[, 2], type='n', xlim=range(y[, 1]) * 1.2, ylim=range(y[, 2])*1.2, 
				xlab=paste0('PC1(', pve[1], '%)'), ylab=paste0('PC2(', pve[2], '%)'))
#		points(y[, 1], y[, 2], bg='yellow', col=darkcols[grp], 
#				type='p', pch = pchs[grp], cex=cex.pt)
		col1 <- lightcols[1:nlevels(grp)]
		col2 <- darkcols[1:nlevels(grp)]
		col3 <- darkcols[grp]
		if (!is.null(emp.lev)) {
			col1 <- col2
			col1[which(levels(grp) != emp.lev)] <- rgb(0.5, 0.5, 0.5, 0.5)
			col1[which(levels(grp) == emp.lev)] <- rgb(1.0, 0, 0, 1.0)
			col2[which(levels(grp) != emp.lev)] <- rgb(0.5, 0.5, 0.5, 0.5)
			col2[which(levels(grp) == emp.lev)] <- rgb(1.0, 0, 0, 1.0)
			col3[grp !=  emp.lev] <- rgb(0.5, 0.5, 0.5, 0.5)
			col3[grp ==  emp.lev] <- rgb(1.0, 0, 0, 1.0)
			
		}
		if (ellipse == T) {
			s.class(y, 
					fac = grp,
					cstar = cstar,
					clab = 0,
					cpoint = 0,
					axesell = F,
					col = col1,
					grid = TRUE,
					add.plot=T
			)
		}
		points(y[, 1], y[, 2], bg=col3, col='black',
				type='p', pch = pchs[strata], cex=cex.pt)
		s.class(y, 
				fac = grp,
				cstar =0,
				cellipse = 0,
				clab = clab,
				cpoint = 0,
				axesell = F,
				col = col2,
				grid = TRUE,
				add.plot=T
		)
		
		title(main=paste(dist.name, "distance"), sub=sub)
#		text(-0.25, 0.3, "PERMANOVA p=0.016")
	}
	
	if (pdf) {
		dev.off()
	}
}


perform_sequence_stat_analysis <- function (data.obj, ann='') {
	sink(paste0('Sequence_Analysis_Statistics_', ann, '.txt'))
	otu.tab <- data.obj$otu.tab
	
	# Sequencing depth
	otu.abund <- rowSums(otu.tab)
	sam.abund <- colSums(otu.tab)
	otu.prev <- rowSums(otu.tab!=0)/ncol(otu.tab)
	
	otu.abund <- otu.abund[otu.abund >= 1]
	sam.abund <- sam.abund[sam.abund >= 1]
	cat('16S rDNA targeted sequencing yields ', mean(sam.abund), 'reads/sample on average (range:', min(sam.abund), '-', max(sam.abund), ').')
	cat('Clustering of these 16S sequence tags produces ', sum(otu.abund > 0), ' OTUs at 97% similarity level.')
	
	pdf(paste0('Sequence_Analysis_Statistics_', ann, '.pdf'), height=5, width=5)
	obj <- ggplot2::ggplot(data=data.frame(x=otu.abund), aes(x=x)) + geom_histogram(col='black', fill='gray') + ylab('Frequency') + xlab('Abundance(Total counts)') +
			scale_x_log10(breaks=c(1, 10, 100, 1000, 10000, 100000, 100000))
	print(obj)
	obj <- ggplot2::ggplot(data=data.frame(x=sam.abund), aes(x=x)) + geom_histogram(col='black', fill='gray')  + ylab('Frequency') + xlab('Sequencing depth') +
			scale_x_log10(breaks=c(100, 1000, 10000, 100000, 100000))
	print(obj)
	obj <- ggplot2::ggplot(data=data.frame(x=otu.prev), aes(x=x))  + ylab('Frequency') + xlab('Prevalence(Occurence frequency)') + geom_histogram(col='black', fill='gray')
	print(obj)
	dev.off()
	
	phy.abund <- data.obj$abund.list[['Phylum']]
	fam.abund <- data.obj$abund.list[['Family']]
	gen.abund <- data.obj$abund.list[['Genus']]
	
	phy.prev <- rowSums(phy.abund != 0) / ncol(phy.abund)
	fam.prev <- rowSums(fam.abund != 0) / ncol(phy.abund)
	gen.prev <- rowSums(gen.abund != 0) / ncol(phy.abund)
	
	phy.abund <- rowMeans(t(t(phy.abund) / sam.abund))
	fam.abund <- rowMeans(t(t(fam.abund) / sam.abund))
	gen.abund <- rowMeans(t(t(gen.abund) / sam.abund))
	
	cat('These OTUs belong to ', sum(phy.abund > 0), ' phyla,', sum(fam.abund > 0), ' families and ', sum(gen.abund > 0), 'genera.')
	
	phy.prev <- sort(phy.prev, decr=T)
	phy.prev <- round(phy.prev[phy.prev >= 0.90] * 100, 2)
	
	fam.prev <- sort(fam.prev, decr=T)
	fam.prev <- round(fam.prev[fam.prev >= 0.90] * 100, 2)
	
	gen.prev <- sort(gen.prev, decr=T)
	gen.prev <- round(gen.prev[gen.prev >= 0.90] * 100, 2)
	
	cat('\nThe most prevalent phyla are ', paste(paste0(names(phy.prev), '(', phy.prev, '%)'), collapse=' '), ';')
	cat('\nThe most prevalent families are ', paste(paste0(names(fam.prev), '(', fam.prev, '%)'), collapse=' '), ';')
	cat('\nand the most prevalent genera are ', paste(paste0(names(gen.prev), '(', gen.prev, '%)'), collapse=' '), '.')
	
	phy.abund <- sort(phy.abund, decr=T)
	phy.abund <- round(phy.abund[phy.abund >= 0.05] * 100, 2)
	
	fam.abund <- sort(fam.abund, decr=T)
	fam.abund <- round(fam.abund[fam.abund >= 0.05] * 100, 2)
	
	gen.abund <- sort(gen.abund, decr=T)
	gen.abund <- round(gen.abund[gen.abund >= 0.05] * 100, 2)
	
	cat('\nThe most abundant phyla are ', paste(paste0(names(phy.abund), '(', phy.abund, '%)'), collapse=' '), ';')
	cat('\nThe most abundant families are ', paste(paste0(names(fam.abund), '(', fam.abund, '%)'), collapse=' '), ';')
	cat('\nand the most abundant genera are ', paste(paste0(names(gen.abund), '(', gen.abund, '%)'), collapse=' '), '.')
	sink()
}


permute_differential_analysis <- function (meta.dat, prop, grp.name, adj.name=NULL, sqrt.trans=T, perm.no=999) {
	# Square root transformation
	if (sqrt.trans) {
		Y <- sqrt(prop)
	} else {
		Y <- prop
	}
	
	n <- ncol(prop)
	I <- diag(n)
	if (is.null(adj.name)) {
		M0 <- model.matrix(~ 1, meta.dat)
	} else {
		df0 <- meta.dat[, c(adj.name), drop=F]
		M0 <- model.matrix( ~., df0)
	}
	
	qrX0 <- qr(M0, tol = 1e-07)
	Q0 <- qr.Q(qrX0)
	Q0 <- Q0[, 1:qrX0$rank, drop=FALSE]
	
	
#	P0 <- M0 %*% solve(t(M0) %*% M0) %*% t(M0)
	
	df1 <- meta.dat[, c(adj.name, grp.name), drop=F]
	M1 <- model.matrix( ~., df1)
	
	qrX1 <- qr(M1, tol = 1e-07)
	Q1 <- qr.Q(qrX1)
	Q1<- Q1[, 1:qrX1$rank, drop=FALSE]
	
	TSS <- rowSums(Y^2)
	MSS1 <- rowSums((Y %*% Q1)^2)
	MSS0 <- rowSums((Y %*% Q0)^2)
	F0 <- (MSS1 - MSS0) /  (TSS - MSS1) 
	
#	P1 <- M1 %*% solve(t(M1) %*% M1) %*% t(M1)
#	F0 <- diag(Y %*% (P1 - P0) %*% t(Y)) / diag(Y %*% (I - P1) %*% t(Y))
#	df3 <- df1
	
	Fp <- sapply(1:perm.no, function(i) {
				if (i %% 100 == 0) cat('.')
				Yp <- Y[, sample(ncol(Y))]
#				df3[, grp.name] <- sample(df1[, grp.name])
#				M1 <- model.matrix( ~., df3)
#				P1 <- M1 %*% solve(t(M1) %*% M1) %*% t(M1)
				MSS1p <- rowSums((Yp %*% Q1)^2)
				MSS0p <- rowSums((Yp %*% Q0)^2)
				(MSS1p - MSS0p) /  (TSS - MSS1p) 
			})
	res <- cbind(Fp >= F0, 1)
	rowMeans(res)
}


twopart.test <- function(x1, x2, zero.p=0.2) {
	
	n1 <- length(x1)
	n2 <- length(x2)
	p1 <- mean(x1 != 0)
	p2 <- mean(x2 != 0)
	m1 <- sum(x1 != 0)
	m2 <- sum(x2 != 0)
	p12 <- (m1 + m2) / (n1 + n2)
	q12 <- 1 - p12
	
	if (q12 >= zero.p) {
		Z <- (abs(p1 - p2) - (1/(2*n1) + 1/(2*n2))) / sqrt(p12 * q12 * (1/n1 + 1/n2))
		x1 <- x1[x1!=0]
		x2 <- x2[x2!=0]
		R1 <- sum(rank(c(x1, x2))[1:length(x1)])
		ti <- as.vector(table(c(x1, x2)))
		W <- (abs(R1 - m1*(m1+m2+1)/2) - 1/2) / sqrt((m1*m2/12)*(m1+m2+1-sum(ti*(ti^2-1))/(m1+m2)/(m1+m2-1)))
		X2 <- Z^2 + W^2
		res <- list()
		res$stat <- X2
		res$p.value <- 1 - pchisq(X2, 2)
		res$Z <- Z
		res$W <- W
		res$test <- 'TwoPart'
	} else {
		res <- wilcox.test(x1, x2)
		res$test <- 'Wilcox'
	}
	res
}


perform_differential_analysis <- function (data.obj, method=NULL, grp.name, adj.name=NULL, subject=NULL, taxa.levels=c('Phylum', 'Family', 'Genus'), 
		prev=0.1, minp=0.002, medianp=NULL, cutoff=0.15, ann='', ...) {
	# To be completed
	df <- data.obj$meta.dat
	grp <- df[, grp.name]
	
	dep <- colSums(data.obj$otu.tab)
	diff.seq.p <- summary(aov(dep ~ grp))[[1]][1, 'Pr(>F)']
	if (diff.seq.p <= 0.05) {
		cat("Signficant sequencing depth confounding!\n For nonparametric test, rarefaction will be automatically performed first!\n")
		cat("For parametric test with sequence depth adjustment (DESeq2), please be cautious about the results!\n There may be potential residual sequence depth confounding!\n")
		# potential revising
		if (is.null(method) | method != 'DESeq2') {
			otu.tab <- t(Rarefy(t(data.obj$otu.tab))$otu.tab.rff)
			data.obj <- subset_data(data.obj, colnames(otu.tab))
			data.obj$otu.tab <- otu.tab
		}
	}
	
	if (is.factor(grp)) {
		if (is.null(method)) {
			if (nlevels(grp) == 2) {
				method <- 'wilcox'
			} else {
				method <- 'kruskal'
			}
		}
		if (method == 'wilcox.pair') {
			if (nlevels(grp) != 2) stop("Wilcox test requires two groups!\n")
			if (is.null(subject)) stop("Paired wilcox needs subject information!\n")
			subject <- factor(df[, subject])
			ind1 <- ind2 <- NULL
			for(sub in levels(subject)) {
				temp1 <- which(as.numeric(grp) == 1 & subject == sub)
				temp2 <- which(as.numeric(grp) == 2 & subject == sub)
				if (length(temp1) != 0 | length(temp2) != 0) {
					ind1 <- c(ind1, temp1)
					ind2 <- c(ind2, temp2)
				}
				
			}
			if (length(ind1) != length(ind2))  warning('Some subjects are not paired!\n')
		}
		
		pv.list <- qv.list <-  fc.list <- pc.list <- m.list <- nzm.list  <- prv.list <- list()
		res.final <- NULL
		for (LOI in taxa.levels) {
			cat(LOI, "\n")
			ct <- data.obj$abund.list[[LOI]]
			prop <- t(t(ct) / colSums(ct))
			if (!is.null(minp)) {
				prop <- prop[rowMaxs(prop) > minp & rowSums(prop!=0) > prev*ncol(prop), , drop=FALSE]	
				ct <- ct[rownames(prop), , drop=FALSE]
			}
			
			if (!is.null(medianp)) {
				nz.mean <- apply(prop, 1, function(x) median(x[x!=0]))
				prop <- prop[nz.mean > medianp & rowSums(prop!=0) > prev*ncol(prop), , drop=FALSE]	
				ct <- ct[rownames(prop), , drop=FALSE]
			}
			
			if (method == 'DESeq2') {
				if (is.null(adj.name)) {
					formula <- as.formula(paste('~', grp.name))
				} else {
					formula <- as.formula(paste('~', paste(paste(adj.name, collapse='+'), '+', grp.name)))
				}
				dds <- DESeqDataSetFromMatrix(countData = ct + 1,
						colData = df,
						design = as.formula(formula))
				dds <- DESeq(dds)
				res <- results(dds)
				pv.de2 <- res[, 'pvalue']
				names(pv.de2) <- rownames(res)
			}
			
			if (method == 'perm') {
				pv.de2 <- permute_differential_analysis(df, prop, grp.name, adj.name, ...)
				names(pv.de2) <- rownames(prop)
			}
			
			
			pv.vec <- m.vec <- nzm.vec <- prv.vec <-  fc.vec <- pc.vec <-  NULL
			
			for (taxon in rownames(prop)) {
				taxon.abund <- prop[taxon, ]
				
				pv <- fc <- pc <- m <- nzm <- prv <- NULL
				if (method == 'wilcox') {
					if (nlevels(grp) != 2) stop("Wilcox test requires two groups!\n")
					pv <- wilcox.test(taxon.abund ~ grp)$p.value
					
				}
				if (method == 'wilcox.pair') {
					pv <- wilcox.test(taxon.abund[ind1], taxon.abund[ind2], paired=T)$p.value
				}
				if (method == 'twopart') {
					if (nlevels(grp) != 2) stop("Two part test requires two groups!\n")
					grp1 <- taxon.abund[as.numeric(grp)==1]
					grp2 <- taxon.abund[as.numeric(grp)==2]
					pv <- twopart.test(grp1, grp2)$p.value
				}	
				if (method == 'kruskal') {
					if (nlevels(grp) <= 2) warning("Kruskal-wallis test requires three or more groups!\n")
					pv <- kruskal.test(taxon.abund ~ grp)$p.value
				}
				if (method == 'DESeq2') {
					pv <- pv.de2[taxon]
				}
				
				if (method == 'perm') {
					pv <- pv.de2[taxon]
				}
				m <- tapply(taxon.abund, grp, function(x) mean(x))
				nzm <- tapply(taxon.abund, grp, function(x) mean(x[x != 0]))
				prv <- tapply(taxon.abund, grp, function(x) sum(x != 0))				
				
				if (nlevels(grp) == 2) {
					grp.no <- table(grp)
					fc <- log2(m[1] / m[2])
					pc <- prv[1] / grp.no[1] / prv[2] * grp.no[2]
				} else {
					pc <- fc <- NA
				}
				
				pv.vec <- rbind(pv.vec, pv)
				fc.vec <- rbind(fc.vec, fc)
				m.vec <- rbind(m.vec, m)
				nzm.vec <- rbind(nzm.vec, nzm)
				pc.vec <- rbind(pc.vec, pc)
				prv.vec <- rbind(prv.vec, prv)	
			}
			
			
			temp <- p.adjust(pv.vec[, 1], 'fdr')
			
			qv.vec <- matrix(temp, ncol=1)
			
			rownames(pv.vec) <- rownames(qv.vec) <- rownames(fc.vec) <- rownames(pc.vec) <- rownames(m.vec) <- rownames(nzm.vec) <- rownames(prv.vec) <- rownames(prop)
			colnames(pv.vec) <- 'Pvalue'
			colnames(qv.vec) <- 'Qvalue'
			colnames(fc.vec) <- 'logFoldChange'
			colnames(pc.vec) <- 'PrevalChange'
			colnames(m.vec) <- paste(levels(grp), 'Mean')
			colnames(nzm.vec) <- paste(levels(grp), 'nzMean')
			colnames(prv.vec) <- paste(levels(grp), 'preval')
			
			pv.list[[LOI]] <- pv.vec
			qv.list[[LOI]] <- qv.vec
			fc.list[[LOI]] <- fc.vec
			pc.list[[LOI]] <- pc.vec
			m.list[[LOI]] <- m.vec
			nzm.list[[LOI]] <- nzm.vec
			prv.list[[LOI]] <- prv.vec
			
			res <- cbind(pv.vec, qv.vec, m.vec, nzm.vec, fc.vec, prv.vec, pc.vec)
			rownames(res) <- rownames(prop)
			write.csv(res, paste0("Taxa_DifferentialAbundanceAnalysis_", LOI, "_", ann, ".csv"))
			
			res.final <- rbind(res.final, res[res[, 'Qvalue'] <= cutoff, , drop=F])
			
		}
		
		if (!is.null(res.final)) {
			colnames(res.final) <- colnames(res)
			write.csv(res.final, paste0("Taxa_DifferentialAbundanceAnalysis_AllLevels_FDR", cutoff, "_", ann, ".csv"))
		}
		return(list(pv.list=pv.list, fc.list=fc.list, pc.list=pc.list, qv.list=qv.list, m.list=m.list))
	} else {
		if (is.null(method)) {
			method <- 'Spearman'
		}
		# Continuous case - currently only has DESeq2 
		pv.list <- qv.list <-  fc.list <-  m.list <- list()
		res.final <- NULL
		for (LOI in taxa.levels) {
			cat(LOI, "\n")
			ct <- data.obj$abund.list[[LOI]]
			prop <- t(t(ct) / colSums(ct))
			if (!is.null(minp)) {
				prop <- prop[rowMaxs(prop) > minp & rowSums(prop!=0) > prev*ncol(prop), , drop=FALSE]	
				ct <- ct[rownames(prop), , drop=FALSE]
			}
			
			if (!is.null(medianp)) {
				nz.mean <- apply(prop, 1, function(x) median(x[x!=0]))
				prop <- prop[nz.mean > medianp & rowSums(prop!=0) > prev*ncol(prop), , drop=FALSE]	
				ct <- ct[rownames(prop), , drop=FALSE]
			}
			
			if (method == 'DESeq2') {
				if (is.null(adj.name)) {
					formula <- as.formula(paste('~', grp.name))
				} else {
					formula <- as.formula(paste('~', paste(paste(adj.name, collapse='+'), '+', grp.name)))
				}
				dds <- DESeqDataSetFromMatrix(countData = ct + 1,
						colData = df,
						design = as.formula(formula))
				dds <- DESeq(dds)
				res <- results(dds)
				pv.de2 <- res[, 'pvalue']
#				fc.de2 <- res[, 'log2FoldChange']
				fc.de2 <- sapply(1:nrow(prop), function(i) cor(prop[i, ], df[, grp.name], method='spearman'))
				names(pv.de2) <- rownames(res)
			}
			
			if (method == 'perm') {
				pv.de2 <- permute_differential_analysis(df, prop, grp.name, adj.name, ...)
				names(pv.de2) <- rownames(prop)
				# Place holder
				fc.de2 <- sapply(1:nrow(prop), function(i) cor(prop[i, ], df[, grp.name], method='spearman'))
			}
			
			if (method == 'Spearman') {
				if (!is.null(adj.name)) {
					stop("Spearman test can't adjust covariates!")
				}
				pv.de2 <- apply(prop, 1, function(x) {
							cor.test(x, grp, method='spearman')$p.value
						})
				names(pv.de2) <- rownames(prop)
				# Place holder
				fc.de2 <- sapply(1:nrow(prop), function(i) cor(prop[i, ], df[, grp.name], method='spearman'))
			}
			pv.vec <- matrix(pv.de2, ncol=1)	
			qv.vec <- matrix(p.adjust(pv.vec[, 1], 'fdr'), ncol=1)
			fc.vec <- matrix(fc.de2, ncol=1)
			m.vec <- matrix(rowMeans(prop), ncol=1)
			
			rownames(pv.vec) <- rownames(qv.vec) <- rownames(fc.vec) <- rownames(m.vec)  <- rownames(prop)
			colnames(pv.vec) <- 'Pvalue'
			colnames(qv.vec) <- 'Qvalue'
			colnames(fc.vec) <- 'SpearmanCorr'
			colnames(m.vec) <- 'Mean'
			
			
			pv.list[[LOI]] <- pv.vec
			qv.list[[LOI]] <- qv.vec
			fc.list[[LOI]] <- fc.vec
			m.list[[LOI]] <- m.vec
			
			
			res <- cbind(m.vec, fc.vec, pv.vec, qv.vec)
			rownames(res) <- rownames(prop)
			write.csv(res, paste0("Taxa_DifferentialAbundanceAnalysis_", LOI, "_", ann, ".csv"))
			
			res.final <- rbind(res.final, res[which(res[, 'Qvalue'] <= cutoff), , drop=F])
		}
		
		if (!is.null(res.final)) {
			colnames(res.final) <- colnames(res)
			write.csv(res.final, paste0("Taxa_DifferentialAbundanceAnalysis_AllLevels_FDR", cutoff, "_", ann, ".csv"))
		}
		return(list(pv.list=pv.list, fc.list=fc.list, qv.list=qv.list, m.list=m.list))
	}
	
}


plot_effect_size <- function (month,  value, pos.lab, neg.lab, ylab, hjust1=1.3, hjust2=-0.3, lab.size=3, xsize=10) {
	month <- factor(month, levels=month)
	dtm <- data.frame(month=month, value=value)
	dtm$colour <- factor(ifelse(dtm$value < 0, neg.lab, pos.lab), levels=c(pos.lab, neg.lab))
	dtm$hjust <- ifelse(dtm$value > 0, hjust1, hjust2)
	obj <- ggplot(dtm, aes(month, value, label = month, hjust = hjust)) + 
			geom_text(aes(y = 0, colour = colour), size=lab.size) + 
			geom_bar(stat = "identity", aes(fill = colour)) +
			theme(axis.text.x = element_text(size=xsize)) +
			ylim(c(-max(abs(value))*1.1, max(abs(value))*1.1)) +
			coord_flip() + 
			scale_x_discrete(breaks = NULL) +
			labs(x = "", y = ylab) +
			theme(legend.position="top", legend.title=element_blank())
}
visualize_differential_analysis <- function (data.obj, diff.obj, grp.name, strata=NULL, method='fdr', scale='sqrt', cutoff=0.15,
		xsize=10, ann='', hei1=NULL, wid1=NULL, hei2=NULL, wid2=NULL) {
	#pv.list <- diff.obj$pv.list
	fc.list <- diff.obj$fc.list
	qv.list <- diff.obj$qv.list
	pv.list <- diff.obj$pv.list
	df <- data.obj$meta.dat
	grp <- df[, grp.name]
	prop <- NULL
	eff <- NULL
	taxa.names <- NULL
	for (LOI in names(qv.list)) {
		pv.vec <- pv.list[[LOI]]
		fc.vec <- fc.list[[LOI]]
		#qv.vec <- qvalue(pv.vec[, 1])$qvalues
		qv.vec <- qv.list[[LOI]]
		
		if (method == 'fdr') {
			taxa.name <- rownames(qv.vec)[qv.vec <= cutoff]
			taxa.name <- taxa.name[!is.na(taxa.name)]
		}
		
		if (method == 'raw') {
			taxa.name <- rownames(pv.vec)[pv.vec <= cutoff]
			taxa.name <- taxa.name[!is.na(taxa.name)]
		}
		
		if (length(taxa.name) != 0) {
			prop0 <- data.obj$abund.list[[LOI]]
			prop0 <- t(t(prop0) / colSums(prop0))
			prop0 <-  prop0[taxa.name, , drop=F]
			prop0 <- prop0[rev(order(rowMeans(prop0))), , drop=F]
			prop <- rbind(prop, prop0)
			# currently using fold change
			eff <- c(eff, fc.vec[taxa.name, ])
			taxa.names <- c(taxa.names, taxa.name)
		}
	}
	
	if (length(taxa.names) == 0) {
		cat('No differential taxa! \n')
	} else {
		if (length(taxa.names) >= 1) {
			if (is.null(wid1) | is.null(hei1)) {
				wid1 <- 7 * ifelse(nrow(prop) / 30 < 1, 1, nrow(prop) / 30)
				hei1 <- 7
			}
			
			
			obj <- taxa_barplot_aggregate(prop, df, grp.name, strata, scale, xsize)
			pdf(paste("Taxa_DifferentialAbundance_AbundanceBarplot", method, cutoff, ann, ".pdf", sep="_"), height=hei1, width=wid1)
			print(obj)
			dev.off()
			
			obj <- taxa_boxplot_aggregate(prop, df, grp.name, strata, scale, xsize) 
			pdf(paste("Taxa_DifferentialAbundance_AbundanceBoxplot", method, cutoff, ann, ".pdf", sep="_"), height=hei1, width=wid1)
			print(obj)
			dev.off()
			# currently fold change
			if (!is.na(eff[1])) {
				names(eff) <- taxa.names
				eff <- eff[!is.na(eff) & is.finite(eff)]
				eff <- sort(eff)
				taxa.names2 <- names(eff)
				if (is.null(wid2) | is.null(hei2)) {
					hei2 <- 4 + length(taxa.names2) / 20 * 3 
					wid2 <- 6
				}
				
				obj <- plot_effect_size(taxa.names2, eff, levels(grp)[1], levels(grp)[2], ylab='Log2 fold change')
				pdf(paste("Taxa_DifferentialAbundance_EffectBarplot", method, cutoff, ann, ".pdf", sep="_"), height=hei2, width=wid2)
				print(obj)
				dev.off()	
			}
			taxa.names2 <- taxa.names[!grepl('unclassified', taxa.names, ignore.case=T)]
			
			if (length(taxa.names2) >= 2) {
				generate_taxa_heatmap(data.obj, taxa.levels='All', sam.ord=order(grp), taxa=taxa.names2, meta.info=grp.name, Colv=F, dendrogram='row', 
						ann=paste0(method, '_', cutoff, '_', ann, '_Unclustered'))
				generate_taxa_heatmap(data.obj, taxa.levels='All', taxa=taxa.names2, meta.info=grp.name,  ann=paste0(method, '_', cutoff, '_', ann))
				generate_taxa_biplot(data.obj, taxa=taxa.names2, trans='normal', grp.name, ann=paste0(method, '_', cutoff, '_', ann), varname.size = 1.5)	
			}
			
		}
	}
}


taxa_barplot_aggregate <- function (prop, df, grp.name, strata=NULL, scale='sqrt', xsize=10, ylab='Proportion', error='se') {
	
	
	grp <- factor(df[, grp.name])
	
	if (is.null(strata)) {
		df2 <- data.frame(Group=grp, t(prop))
		df2 <- melt(df2)
		colnames(df2) <- c('Group', 'Taxa', 'Value')
		
		# Could be revised
		temp1 <- aggregate(Value ~ Group + Taxa, df2, mean)
		
		if (error == 'se') {
			temp2 <- aggregate(Value ~ Group + Taxa, df2, function(x) sd(x) / sqrt(length(x)))
		}
		if (error == 'sd') {
			temp2 <- aggregate(Value ~ Group + Taxa, df2, function(x) sd(x))
		}
		
		
		df2 <- cbind(temp1, temp2[, 3])
		colnames(df2) <- c('Group', 'Taxa', 'Mean', 'SE')
		
		limits <- aes(ymax = Mean + SE, ymin = Mean - SE)
		dodge <- position_dodge(width=0.95)
		
		obj1 <- ggplot(df2, aes(x=Taxa, y=Mean, fill=Group)) + 
				geom_bar(position=dodge, stat="identity") + 
				geom_bar(position=dodge, stat="identity", colour="black", show_guide=FALSE, size=0.25) +
				geom_errorbar(limits, position=dodge, size=0.25, width=0.25) +
				labs(y=paste(ylab), x='') +
				theme(axis.text.x = element_text(angle = 90, hjust = 1, size=xsize)) +
				theme(legend.position="top", legend.title=element_blank())
		if (scale == 'sqrt') {
			obj1 <- obj1 + scale_y_sqrt(breaks=c(0, 0.001, 0.01, 0.05, 0.1, 0.2, 0.3, 0.4, 0.5, 1.0))
		}
		
	} else {
		grp2 <- factor(paste(strata, df[, strata]), levels=paste(strata, levels(df[, strata])))
		df2 <- data.frame(Group=grp, Strata=grp2, t(prop))
		df2 <- melt(df2)
		colnames(df2) <- c('Group', 'Strata', 'Taxa', 'Value')
		
		# Could be revised
		temp1 <- aggregate(Value ~ Group + Strata + Taxa, df2, mean)
		if (error == 'se') {
			temp2 <- aggregate(Value ~ Group + Strata + Taxa, df2, function(x) sd(x) / sqrt(length(x)))
		}
		if (error == 'sd') {
			temp2 <- aggregate(Value ~ Group + Strata + Taxa, df2, function(x) sd(x))
		}
		
		
		df2 <- cbind(temp1, temp2[, 4])
		colnames(df2) <- c('Group', 'Strata', 'Taxa', 'Mean', 'SE')
		
		limits <- aes(ymax = Mean + SE, ymin = Mean - SE)
		dodge <- position_dodge(width=0.95)
		
		obj1 <- ggplot(df2, aes(x=Taxa, y=Mean, fill=Group)) + 
				geom_bar(position=dodge, stat="identity") + 
				geom_bar(position=dodge, stat="identity", colour="black", show_guide=FALSE, size=0.25) +
				geom_errorbar(limits, position=dodge, size=0.25, width=0.25) +
				facet_wrap(~Strata, ncol=1) +
				labs(y=paste(ylab), x='') +
				theme(axis.text.x = element_text(angle = 90, hjust = 1, size=xsize)) +
				theme(legend.position="top", legend.title=element_blank())
		if (scale == 'sqrt') {
			obj1 <- obj1 + scale_y_sqrt(breaks=c(0, 0.001, 0.01, 0.05, 0.1, 0.2, 0.3, 0.4, 0.5, 1.0))
		}
		
	}
	return(obj1)
	
}

taxa_boxplot_aggregate <- function (prop, df, grp.name, strata=NULL, scale='none', xsize=10, ylab='Proportion') {
	
	
	grp <- factor(df[, grp.name])
	
	if (is.null(strata)) {
		df2 <- data.frame(Group=grp, t(prop))
		df2 <- melt(df2)
		colnames(df2) <- c('Group', 'Taxa', 'Value')
		
		
		dodge <- position_dodge(width=0.95)
		
		obj1 <- ggplot(df2, aes(x=Taxa, y=Value, fill=Group)) + 
				geom_boxplot(position=dodge) + 
				labs(y=paste(ylab), x='') +
				theme(axis.text.x = element_text(angle = 90, hjust = 1, size=xsize)) +
				theme(legend.position="top", legend.title=element_blank())
		if (scale == 'sqrt') {
			obj1 <- obj1 + scale_y_sqrt(breaks=c(0, 0.001, 0.01, 0.05, 0.1, 0.2, 0.3, 0.4, 0.5, 1.0))
		}
		
	} else {
		grp2 <- factor(paste(strata, df[, strata]), levels=paste(strata, levels(df[, strata])))
		df2 <- data.frame(Group=grp, Strata=grp2, t(prop))
		df2 <- melt(df2)
		colnames(df2) <- c('Group', 'Strata', 'Taxa', 'Value')
		
		dodge <- position_dodge(width=0.95)
		
		obj1 <- ggplot(df2, aes(x=Taxa, y=Value, fill=Group)) + 
				geom_boxplot(position=dodge) + 
				facet_wrap(~Strata, ncol=1) +
				labs(y=paste(ylab), x='') +
				theme(axis.text.x = element_text(angle = 90, hjust = 1, size=xsize)) +
				theme(legend.position="top", legend.title=element_blank())
		if (scale == 'sqrt') {
			obj1 <- obj1 + scale_y_sqrt(breaks=c(0, 0.001, 0.01, 0.05, 0.1, 0.2, 0.3, 0.4, 0.5, 1.0))
		}
		
	}
	return(obj1)
	
}

generate_taxa_biplot <- function (data.obj, taxa, trans='normal', grp.name, ann='', ...) {
	
	grp <- data.obj$meta.dat[, grp.name]
	
	prop <- NULL
	for (LOI2 in names(data.obj$abund.list)) {
		ct <- data.obj$abund.list[[LOI2]]
		ct <- ct + 1
		prop0 <- t(t(ct) / colSums(ct))
		prop <- rbind(prop, prop0[intersect(rownames(prop0), taxa), , drop=FALSE])	
	}
	colnames(prop) <- colnames(prop0)
	if (nrow(prop) != length(taxa)) {
		warnings('Some taxa not found in abundance lists! Please check the names!\n')
	}
	
	if (trans == 'normal') 	prop <- t(apply(prop, 1, function(x) qqnorm(x, plot=F)$x))
	if (trans == 'log') prop <- log(prop)
	if (trans == 'sqrt') prop <- sqrt(prop)
	if (trans == 'rank') prop <- t(apply(prop, 1, rank))
	
	wine.pca <- prcomp(t(prop), scale. = TRUE)
	g <- ggbiplot(wine.pca, obs.scale = 1, var.scale = 1, 
			groups = grp, ellipse = TRUE, circle = FALSE, ...) 
	g <- g + scale_color_discrete(name = '') + theme_bw()
	g <- g + theme(legend.direction = 'horizontal', legend.position = 'top') 
	pdf(paste0("Taxa_Biplot_", ann, ".pdf"), height=6, width=6)
	print(g)
	dev.off()
}


col.func <- colorRampPalette(c("blue", "cyan", "red", "yellow"))

generate_taxa_heatmap <- function (data.obj, taxa.levels='Genus', taxa='All', meta.info, sam.ord=NULL, data.type='P',  prev=0.1, minp=0.002, 
		row.col.dat='Phyla', phy.no=4, 
		white='white', colFunc=jet, Rowv=T, Colv=T, dendrogram='both', margins=c(5, 15), in.grid=F, sepcolor='black', labCol=T, cexCol=1, cexRow=NULL,
		omas=c(1, 1, 1, 8), width=12, height=6, ann='All') {
	
	df <- data.obj$meta.dat
	
	for (LOI in taxa.levels) {
		cat(LOI, "\n")
		
		if (LOI == 'All') {
			if (taxa[1] == 'All') {
				stop("Please specify the taxa names that will be included in the heatmap!\n")
			} 
			prop <- NULL
			for (LOI2 in names(data.obj$abund.list)) {
				ct <- data.obj$abund.list[[LOI2]]
				prop0 <- t(t(ct) / colSums(ct))
				prop <- rbind(prop, prop0[intersect(rownames(prop0), taxa), , drop=FALSE])	
				
			}
			colnames(prop) <- colnames(prop0)
			if (nrow(prop) != length(taxa)) {
				warnings('Some taxa not found in abundance lists! Please check the names!\n')
			}
			
		} else {
			ct <- data.obj$abund.list[[LOI]]
			prop <- t(t(ct) / colSums(ct))
			
			if (taxa != 'All') {
				prop <- prop[taxa, , drop=FALSE]
			} else {
				prop <- prop[rowMaxs(prop) > minp & rowSums(prop!=0) > prev*ncol(prop), , drop=FALSE]	
			}			
		}
		
		# Sort row and column
		if (is.null(sam.ord)) {
			prop <- prop[order(rownames(prop)), , drop=FALSE]
		} else {
			prop <- prop[order(rownames(prop)), sam.ord, drop=FALSE]
		}
		
		if (labCol) {
			labCol <- colnames(prop)
		}  else {
			labCol <- ''
		}
		# Deal with zeros
		if (data.type == 'B') {
			col.scheme <- c("lightyellow", "red")
			prop[, ] <- as.numeric(prop != 0)
			breaks <- c(-0.01, 0.01, 1.1)
		} 
		if (data.type == 'P'){
			col.scheme <- c(white, colFunc(50))			
			ind.temp <- prop != 0
			minp <- min(prop[prop!=0])/1.1
			prop[prop==0] <- minp
			prop <- log10(prop)
			breaks <- c(log10(minp)-0.01, seq(log10(minp)+0.01, 0, len=51))	
		}
		if (data.type == 'R'){
			col.scheme <- colorRampPalette(c("blue", "white", "red"))(50)
			prop <- t(apply(prop, 1, rank))
			breaks <- seq(min(prop), max(prop), len=51)
		}
		
		if (nrow(prop) > 150) {
			labRow <- ''
			cexRow <- 1
		} else {
			labRow <- rownames(prop)
			if (is.null(cexRow)) {
				cexRow <- ifelse(0.5 * 60 / nrow(prop) > 1, 1, 0.5 * 60 / nrow(prop))
			}
			
		}
		
		if (in.grid == T) {
			colsep <- c(0:ncol(prop))  
			rowsep <- c(0:nrow(prop))
		} else {
			colsep <- c(0, ncol(prop))  
			rowsep <- c(0, nrow(prop))
		}
		
		# Determine the col/rowside colors
		rainbow3 <- function(x) {
			rainbow(x + 2)[1:x]
		}
		jet3 <- function(x) {
			jet(x + 2)[1:x]
		}
		colFnsC <- c(colorRampPalette(c('black', 'green')), colorRampPalette(c('black', 'blue')), colorRampPalette(c('black', 'red')))
		colFnsF <- c(rainbow3, jet3)
		key.list <- list()
		colsidecol <- NULL
		for (keyID in meta.info) {
			if (is.null(sam.ord)) {
				x <- df[, keyID]
			} else {
				x <- df[sam.ord, keyID]
			}		
			i <- 0
			j <- 0
			if (is.factor(x)) {
				key.list[[keyID]] <- list(breaks=levels(x), colors=(colFnsF[i+1][[1]])(nlevels(x)), base=NA, col.na=NA, right=F, include.lowest=F)	
				i <- (i + 1) %% length(colFnsF)
				colsidecol <- cbind(colsidecol, key.list[[keyID]]$colors[x])
			} else {
				key.list[[keyID]] <- makecmap(x, n=5, colFn=colFnsC[j+1][[1]])
				j <- (j + 1) %% length(colFnsC)
				colsidecol <- cbind(colsidecol, cmap(x, key.list[[keyID]]))
			}
		}
		colnames(colsidecol) <- meta.info
		
		# add aunbdance key 
		if (data.type == 'B') {
			prop.cmap <- list(breaks=c("Absence", "Presence"), colors=c("lightyellow", "red"), base=NA, col.na=NA, right=F, include.lowest=F) 
			KeyName <- 'Abundance'
		} 
		
		if (data.type == 'P'){
			KeyName <- 'log(Proportion)'	
		}
		if (data.type == 'R'){
			KeyName <- 'Rank'
		}
		
		# add row col key
		if (row.col.dat == 'Phyla') {
			if (LOI %in% c('Class', 'Order', 'Family', 'Genus', 'Species')) {
				if (LOI == 'Species') {
					phy <- sapply(strsplit(rownames(prop), ":"), function(x) x[2])
					phy <- sapply(strsplit(phy, ";"), function(x) x[1])
				} else {
					phy <- sapply(strsplit(rownames(prop), ";"), function(x) x[1])
				}
				temp <- sort(table(phy), decr=T)
				if (length(temp) > phy.no) {
					rare.phy <- names(temp)[-(1:phy.no)]
					phy[phy %in% rare.phy] <- 'Other'
					phy <- factor(phy, levels=c(names(temp)[(1:phy.no)], 'Other'))
				} else {
					phy <- factor(phy)
				}
				rowsidecol<- rainbow(nlevels(phy))[phy]
				rowsidecol <- rbind(rowsidecol, rowsidecol)
				rownames(rowsidecol) <- c('', '')
				phy.cmap <- list(breaks=levels(phy), colors=rainbow(nlevels(phy)), base=NA, col.na=NA, right=F, include.lowest=F) 
			} else {
				rowsidecol <- NULL
			}
		} else {
			
			
		}
		
		pdf(paste0('Taxa_Heatmap_', LOI, '_', ann, '.pdf'), width=width, height=height)
		par(oma = omas)
		
		heatmap.3(prop, 
				Rowv=Rowv, 
				Colv=Colv, 
				dendrogram=dendrogram,
				scale='none',
				col=col.scheme, 
				breaks=breaks, 
				symbreaks=F,
				trace='none',
				margins= margins, 
				colsep = colsep,  
				rowsep = rowsep,  
				sepcolor= sepcolor, 
				sepwidth=c(0.01, 0.01),
				ColSideColors=colsidecol,
				RowSideColors=rowsidecol,
				cexRow=cexRow,
				labRow=labRow,
				labCol=labCol,
				cexCol=cexCol,
				key=(data.type != 'B'), density.info='none', symkey=F, KeyValueName=KeyName,	
				NumColSideColors= 0.5 *length(meta.info),
				NumRowSideColors= 0.5
		)
		
		par(cex=0.75)
		par(oma=c(0, 0, 1, 0)) 
		
		if (!is.null(rowsidecol) & row.col.dat == 'Phyla') {
			y.cord <- (1/(length(meta.info)+2)) * (0:((length(meta.info)+2) - 1))
			vkey2(phy.cmap, 'Phylum', x=0, y=-0.2, stretch=1.2)
			
		}
		
		y.cord <- (1/(length(meta.info))) * (0:(length(meta.info) - 1))
		k <- 1
		for (keyID in meta.info) {
			x <- df[, keyID]
			if (is.factor(x)) {
				vkey2(key.list[[keyID]], keyID, y=y.cord[k], stretch=1.2)
			} else {
				vkey(key.list[[keyID]], keyID, y=y.cord[k], stretch=1.2)
			}
			k <- k + 1
		}	
		
		if (data.type == 'B') {
			vkey2(prop.cmap, KeyName, y=1, stretch=1.2)		
		} 
	
		dev.off()	
	}
}


# Revised on heatmap.3 from GMD package
heatmap.3 <- function(x,
		Rowv = TRUE, Colv = if (symm) "Rowv" else TRUE,
		distfun = dist,
		hclustfun = hclust,
		dendrogram = c("both","row", "column", "none"),
		symm = FALSE,
		scale = c("none","row", "column"),
		na.rm = TRUE,
		revC = identical(Colv,"Rowv"),
		add.expr,
		breaks,
		symbreaks = max(x < 0, na.rm = TRUE) || scale != "none",
		col = "heat.colors",
		colsep,
		rowsep,
		sepcolor = "white",
		sepwidth = c(0.05, 0.05),
		cellnote,
		notecex = 1,
		notecol = "cyan",
		na.color = par("bg"),
		trace = c("none", "column","row", "both"),
		tracecol = "cyan",
		hline = median(breaks),
		vline = median(breaks),
		linecol = tracecol,
		margins = c(5,5),
		ColSideColors = NULL,
		RowSideColors = NULL,
		side.height.fraction=0.3,
		cexRow = 0.2 + 1/log10(nr),
		cexCol = 0.2 + 1/log10(nc),
		labRow = NULL,
		labCol = NULL,
		key = TRUE,
		keysize = 1.5,
		density.info = c("none", "histogram", "density"),
		denscol = tracecol,
		symkey = max(x < 0, na.rm = TRUE) || symbreaks,
		densadj = 0.25,
		main = NULL,
		xlab = NULL,
		ylab = NULL,
		lmat = NULL,
		lhei = NULL,
		lwid = NULL,
		NumColSideColors = 1,
		NumRowSideColors = 1,
		KeyValueName="Value",...){
	
	invalid <- function (x) {
		if (missing(x) || is.null(x) || length(x) == 0)
			return(TRUE)
		if (is.list(x))
			return(all(sapply(x, invalid)))
		else if (is.vector(x))
			return(all(is.na(x)))
		else return(FALSE)
	}
	
	x <- as.matrix(x)
	scale01 <- function(x, low = min(x), high = max(x)) {
		x <- (x - low)/(high - low)
		x
	}
	retval <- list()
	scale <- if (symm && missing(scale))
				"none"
			else match.arg(scale)
	dendrogram <- match.arg(dendrogram)
	trace <- match.arg(trace)
	density.info <- match.arg(density.info)
	if (length(col) == 1 && is.character(col))
		col <- get(col, mode = "function")
	if (!missing(breaks) && (scale != "none"))
		warning("Using scale=\"row\" or scale=\"column\" when breaks are",
				"specified can produce unpredictable results.", "Please consider using only one or the other.")
	if (is.null(Rowv) || is.na(Rowv))
		Rowv <- FALSE
	if (is.null(Colv) || is.na(Colv))
		Colv <- FALSE
	else if (Colv == "Rowv" && !isTRUE(Rowv))
		Colv <- FALSE
	if (length(di <- dim(x)) != 2 || !is.numeric(x))
		stop("`x' must be a numeric matrix")
	nr <- di[1]
	nc <- di[2]
	if (nr <= 1 || nc <= 1)
		stop("`x' must have at least 2 rows and 2 columns")
	if (!is.numeric(margins) || length(margins) != 2)
		stop("`margins' must be a numeric vector of length 2")
	if (missing(cellnote))
		cellnote <- matrix("", ncol = ncol(x), nrow = nrow(x))
	if (!inherits(Rowv, "dendrogram")) {
		if (((!isTRUE(Rowv)) || (is.null(Rowv))) && (dendrogram %in%
					c("both", "row"))) {
			if (is.logical(Colv) && (Colv))
				dendrogram <- "column"
			else dedrogram <- "none"
			warning("Discrepancy: Rowv is FALSE, while dendrogram is `",
					dendrogram, "'. Omitting row dendogram.")
		}
	}
	if (!inherits(Colv, "dendrogram")) {
		if (((!isTRUE(Colv)) || (is.null(Colv))) && (dendrogram %in%
					c("both", "column"))) {
			if (is.logical(Rowv) && (Rowv))
				dendrogram <- "row"
			else dendrogram <- "none"
			warning("Discrepancy: Colv is FALSE, while dendrogram is `",
					dendrogram, "'. Omitting column dendogram.")
		}
	}
	if (inherits(Rowv, "dendrogram")) {
		ddr <- Rowv
		rowInd <- order.dendrogram(ddr)
	}
	else if (is.integer(Rowv)) {
		hcr <- hclustfun(distfun(x))
		ddr <- as.dendrogram(hcr)
		ddr <- reorder(ddr, Rowv)
		rowInd <- order.dendrogram(ddr)
		if (nr != length(rowInd))
			stop("row dendrogram ordering gave index of wrong length")
	}
	else if (isTRUE(Rowv)) {
		Rowv <- rowMeans(x, na.rm = na.rm)
		hcr <- hclustfun(distfun(x))
		ddr <- as.dendrogram(hcr)
		ddr <- reorder(ddr, Rowv)
		rowInd <- order.dendrogram(ddr)
		if (nr != length(rowInd))
			stop("row dendrogram ordering gave index of wrong length")
	}
	else {
		rowInd <- nr:1
	}
	if (inherits(Colv, "dendrogram")) {
		ddc <- Colv
		colInd <- order.dendrogram(ddc)
	}
	else if (identical(Colv, "Rowv")) {
		if (nr != nc)
			stop("Colv = \"Rowv\" but nrow(x) != ncol(x)")
		if (exists("ddr")) {
			ddc <- ddr
			colInd <- order.dendrogram(ddc)
		}
		else colInd <- rowInd
	}
	else if (is.integer(Colv)) {
		hcc <- hclustfun(distfun(if (symm)
									x
								else t(x)))
		ddc <- as.dendrogram(hcc)
		ddc <- reorder(ddc, Colv)
		colInd <- order.dendrogram(ddc)
		if (nc != length(colInd))
			stop("column dendrogram ordering gave index of wrong length")
	}
	else if (isTRUE(Colv)) {
		Colv <- colMeans(x, na.rm = na.rm)
		hcc <- hclustfun(distfun(if (symm)
									x
								else t(x)))
		ddc <- as.dendrogram(hcc)
		ddc <- reorder(ddc, Colv)
		colInd <- order.dendrogram(ddc)
		if (nc != length(colInd))
			stop("column dendrogram ordering gave index of wrong length")
	}
	else {
		colInd <- 1:nc
	}
	retval$rowInd <- rowInd
	retval$colInd <- colInd
	retval$call <- match.call()
	x <- x[rowInd, colInd]
	x.unscaled <- x
	cellnote <- cellnote[rowInd, colInd]
	if (is.null(labRow))
		labRow <- if (is.null(rownames(x)))
					(1:nr)[rowInd]
				else rownames(x)
	else labRow <- labRow[rowInd]
	if (is.null(labCol))
		labCol <- if (is.null(colnames(x)))
					(1:nc)[colInd]
				else colnames(x)
	else labCol <- labCol[colInd]
	if (scale == "row") {
		retval$rowMeans <- rm <- rowMeans(x, na.rm = na.rm)
		x <- sweep(x, 1, rm)
		retval$rowSDs <- sx <- apply(x, 1, sd, na.rm = na.rm)
		x <- sweep(x, 1, sx, "/")
	}
	else if (scale == "column") {
		retval$colMeans <- rm <- colMeans(x, na.rm = na.rm)
		x <- sweep(x, 2, rm)
		retval$colSDs <- sx <- apply(x, 2, sd, na.rm = na.rm)
		x <- sweep(x, 2, sx, "/")
	}
	if (missing(breaks) || is.null(breaks) || length(breaks) < 1) {
		if (missing(col) || is.function(col))
			breaks <- 16
		else breaks <- length(col) + 1
	}
	if (length(breaks) == 1) {
		if (!symbreaks)
			breaks <- seq(min(x, na.rm = na.rm), max(x, na.rm = na.rm),
					length = breaks)
		else {
			extreme <- max(abs(x), na.rm = TRUE)
			breaks <- seq(-extreme, extreme, length = breaks)
		}
	}
	nbr <- length(breaks)
	ncol <- length(breaks) - 1
	if (class(col) == "function")
		col <- col(ncol)
	min.breaks <- min(breaks)
	max.breaks <- max(breaks)
	x[x < min.breaks] <- min.breaks
	x[x > max.breaks] <- max.breaks
	if (missing(lhei) || is.null(lhei))
		lhei <- c(keysize, 4)
	if (missing(lwid) || is.null(lwid))
		lwid <- c(keysize, 4)
	if (missing(lmat) || is.null(lmat)) {
		lmat <- rbind(4:3, 2:1)
		
		if (!is.null(ColSideColors)) {
			#if (!is.matrix(ColSideColors))
			#stop("'ColSideColors' must be a matrix")
			if (!is.character(ColSideColors) || nrow(ColSideColors) != nc)
				stop("'ColSideColors' must be a matrix of nrow(x) rows")
			lmat <- rbind(lmat[1, ] + 1, c(NA, 1), lmat[2, ] + 1)
			#lhei <- c(lhei[1], 0.2, lhei[2])
			lhei=c(lhei[1], side.height.fraction*NumColSideColors, lhei[2])
		}
		
		if (!is.null(RowSideColors)) {
			#if (!is.matrix(RowSideColors))
			#stop("'RowSideColors' must be a matrix")
			if (!is.character(RowSideColors) || ncol(RowSideColors) != nr)
				stop("'RowSideColors' must be a matrix of ncol(x) columns")
			lmat <- cbind(lmat[, 1] + 1, c(rep(NA, nrow(lmat) - 1), 1), lmat[,2] + 1)
			#lwid <- c(lwid[1], 0.2, lwid[2])
			lwid <- c(lwid[1], side.height.fraction*NumRowSideColors, lwid[2])
		}
		lmat[is.na(lmat)] <- 0
	}
	
	if (length(lhei) != nrow(lmat))
		stop("lhei must have length = nrow(lmat) = ", nrow(lmat))
	if (length(lwid) != ncol(lmat))
		stop("lwid must have length = ncol(lmat) =", ncol(lmat))
	op <- par(no.readonly = TRUE)
	on.exit(par(op))
	
	layout(lmat, widths = lwid, heights = lhei, respect = FALSE)
	
	if (!is.null(RowSideColors)) {
		if (!is.matrix(RowSideColors)){
			par(mar = c(margins[1], 0, 0, 0.5))
			image(rbind(1:nr), col = RowSideColors[rowInd], axes = FALSE)
			box()
		} else {
			par(mar = c(margins[1], 0, 0, 0.5))
			rsc = t(RowSideColors[,rowInd, drop=F])
			rsc.colors = matrix()
			rsc.names = names(table(rsc))
			rsc.i = 1
			for (rsc.name in rsc.names) {
				rsc.colors[rsc.i] = rsc.name
				rsc[rsc == rsc.name] = rsc.i
				rsc.i = rsc.i + 1
			}
			rsc = matrix(as.numeric(rsc), nrow = dim(rsc)[1])
			image(t(rsc), col = as.vector(rsc.colors), axes = FALSE)
			
			if (length(rownames(RowSideColors)) > 0) {
				axis(1, 0:(dim(rsc)[2] - 1)/(dim(rsc)[2] - 1), rownames(RowSideColors), las = 2, tick = FALSE)
			}
			box()
		}
	}
	
	if (!is.null(ColSideColors)) {
		
		if (!is.matrix(ColSideColors)){
			par(mar = c(0.5, 0, 0, margins[2]))
			image(cbind(1:nc), col = ColSideColors[colInd], axes = FALSE)
			box()
		} else {
			par(mar = c(0.5, 0, 0, margins[2]))
			csc = ColSideColors[colInd, , drop=F]
			csc.colors = matrix()
			csc.names = names(table(csc))
			csc.i = 1
			for (csc.name in csc.names) {
				csc.colors[csc.i] = csc.name
				csc[csc == csc.name] = csc.i
				csc.i = csc.i + 1
			}
			csc = matrix(as.numeric(csc), nrow = dim(csc)[1])
			image(csc, col = as.vector(csc.colors), axes = FALSE)
			if (length(colnames(ColSideColors)) > 0) {
				axis(2, 0:(dim(csc)[2] - 1)/max(1,(dim(csc)[2] - 1)), colnames(ColSideColors), las = 2, tick = FALSE)
			}
			box()
		}
	}
	
	par(mar = c(margins[1], 0, 0, margins[2]))
	x <- t(x)
	cellnote <- t(cellnote)
	if (revC) {
		iy <- nr:1
		if (exists("ddr"))
			ddr <- rev(ddr)
		x <- x[, iy]
		cellnote <- cellnote[, iy]
	}
	else iy <- 1:nr
	image(1:nc, 1:nr, x, xlim = 0.5 + c(0, nc), ylim = 0.5 + c(0, nr), axes = FALSE, xlab = "", ylab = "", col = col, breaks = breaks, ...)
	retval$carpet <- x
	if (exists("ddr"))
		retval$rowDendrogram <- ddr
	if (exists("ddc"))
		retval$colDendrogram <- ddc
	retval$breaks <- breaks
	retval$col <- col
	if (!invalid(na.color) & any(is.na(x))) { # load library(gplots)
		mmat <- ifelse(is.na(x), 1, NA)
		image(1:nc, 1:nr, mmat, axes = FALSE, xlab = "", ylab = "",
				col = na.color, add = TRUE)
	}
	axis(1, 1:nc, labels = labCol, las = 2, line = -0.5, tick = 0,
			cex.axis = cexCol)
	if (!is.null(xlab))
		mtext(xlab, side = 1, line = margins[1] - 1.25)
	axis(4, iy, labels = labRow, las = 2, line = -0.5, tick = 0,
			cex.axis = cexRow)
	if (!is.null(ylab))
		mtext(ylab, side = 4, line = margins[2] - 1.25)
	if (!missing(add.expr))
		eval(substitute(add.expr))
	if (!missing(colsep))
		for (csep in colsep) rect(xleft = csep + 0.5, ybottom = 0, xright = csep + 0.5 + sepwidth[1], ytop = ncol(x) + 1, lty = 1, lwd = 1, col = sepcolor, border = sepcolor)
	if (!missing(rowsep))
		for (rsep in rowsep) rect(xleft = 0, ybottom = (ncol(x) + 1 - rsep) - 0.5, xright = nrow(x) + 1, ytop = (ncol(x) + 1 - rsep) - 0.5 - sepwidth[2], lty = 1, lwd = 1, col = sepcolor, border = sepcolor)
	min.scale <- min(breaks)
	max.scale <- max(breaks)
	x.scaled <- scale01(t(x), min.scale, max.scale)
	if (trace %in% c("both", "column")) {
		retval$vline <- vline
		vline.vals <- scale01(vline, min.scale, max.scale)
		for (i in colInd) {
			if (!is.null(vline)) {
				abline(v = i - 0.5 + vline.vals, col = linecol,
						lty = 2)
			}
			xv <- rep(i, nrow(x.scaled)) + x.scaled[, i] - 0.5
			xv <- c(xv[1], xv)
			yv <- 1:length(xv) - 0.5
			lines(x = xv, y = yv, lwd = 1, col = tracecol, type = "s")
		}
	}
	if (trace %in% c("both", "row")) {
		retval$hline <- hline
		hline.vals <- scale01(hline, min.scale, max.scale)
		for (i in rowInd) {
			if (!is.null(hline)) {
				abline(h = i + hline, col = linecol, lty = 2)
			}
			yv <- rep(i, ncol(x.scaled)) + x.scaled[i, ] - 0.5
			yv <- rev(c(yv[1], yv))
			xv <- length(yv):1 - 0.5
			lines(x = xv, y = yv, lwd = 1, col = tracecol, type = "s")
		}
	}
	if (!missing(cellnote))
		text(x = c(row(cellnote)), y = c(col(cellnote)), labels = c(cellnote),
				col = notecol, cex = notecex)
	par(mar = c(margins[1], 0, 0, 0))
	if (dendrogram %in% c("both", "row")) {
		plot(ddr, horiz = TRUE, axes = FALSE, yaxs = "i", leaflab = "none")
	}
	else plot.new()
	par(mar = c(0, 0, if (!is.null(main)) 5 else 0, margins[2]))
	if (dendrogram %in% c("both", "column")) {
		plot(ddc, axes = FALSE, xaxs = "i", leaflab = "none")
	}
	else plot.new()
	if (!is.null(main))
		title(main, cex.main = 1.5 * op[["cex.main"]])
	if (key) {
		par(mar = c(5, 4, 2, 1), cex = 0.75)
		tmpbreaks <- breaks
		if (symkey) {
			max.raw <- max(abs(c(x, breaks)), na.rm = TRUE)
			min.raw <- -max.raw
			tmpbreaks[1] <- -max(abs(x), na.rm = TRUE)
			tmpbreaks[length(tmpbreaks)] <- max(abs(x), na.rm = TRUE)
		}
		else {
			min.raw <- min(x, na.rm = TRUE)
			max.raw <- max(x, na.rm = TRUE)
		}
		
		z <- seq(min.raw, max.raw, length = length(col))
		image(z = matrix(z, ncol = 1), col = col, breaks = tmpbreaks,
				xaxt = "n", yaxt = "n")
		par(usr = c(0, 1, 0, 1))
		lv <- pretty(breaks)
		xv <- scale01(as.numeric(lv), min.raw, max.raw)
		axis(1, at = xv, labels = lv)
		if (scale == "row")
			mtext(side = 1, "Row Z-Score", line = 2)
		else if (scale == "column")
			mtext(side = 1, "Column Z-Score", line = 2)
		else mtext(side = 1, KeyValueName, line = 2)
		if (density.info == "density") {
			dens <- density(x, adjust = densadj, na.rm = TRUE)
			omit <- dens$x < min(breaks) | dens$x > max(breaks)
			dens$x <- dens$x[-omit]
			dens$y <- dens$y[-omit]
			dens$x <- scale01(dens$x, min.raw, max.raw)
			lines(dens$x, dens$y/max(dens$y) * 0.95, col = denscol,
					lwd = 1)
			axis(2, at = pretty(dens$y)/max(dens$y) * 0.95, pretty(dens$y))
			title("Color Key\nand Density Plot")
			par(cex = 0.5)
			mtext(side = 2, "Density", line = 2)
		}
		else if (density.info == "histogram") {
			h <- hist(x, plot = FALSE, breaks = breaks)
			hx <- scale01(breaks, min.raw, max.raw)
			hy <- c(h$counts, h$counts[length(h$counts)])
			lines(hx, hy/max(hy) * 0.95, lwd = 1, type = "s",
					col = denscol)
			axis(2, at = pretty(hy)/max(hy) * 0.95, pretty(hy))
			title("Color Key\nand Histogram")
			par(cex = 0.5)
			mtext(side = 2, "Count", line = 2)
		}
		else title("Color Key")
	}
	else plot.new()
	retval$colorTable <- data.frame(low = retval$breaks[-length(retval$breaks)],
			high = retval$breaks[-1], color = retval$col)
	invisible(retval)
}


vkey2 <- function (map, title = NA, side = 2, stretch = 1.4, x, y, 
		wh)
{
	opar <- par(xpd = NA)
	on.exit(par(opar))
	n <- length(map$breaks) + 1
	dy <- strheight("A")
	aspect <- diff(grconvertX(1:2, from = "inches"))/diff(grconvertY(1:2,
					from = "inches"))
	dx <- dy * aspect
	if (missing(wh)) {
		
		wh <- 1:(n-1)
		
	}
	labs <- format(map$breaks[wh])
	maxlabwidth <- max(strwidth(labs))
	if (missing(x)) {
		x <- grconvertX(1, from = "nfc") - (2 * dx)
		if (side == 4)
			x <- x - maxlabwidth - dx
	}
	else {
		if (is.list(x)) {
			y <- x$y
			x <- x$x
		}
	}
	if (missing(y))
		y <- par("usr")[3] + dy
	ybord <- y + ((0:(n - 1)) * dy * stretch)
	rect(x, ybord[-n], x + dx, ybord[-1], col = map$colors, border = NA)
	if (side == 4) {
		xtext <- x + dx
		text(x = x, y = ybord[n] + (1.5 * dy), title, adj = c(0,
						0))
	}
	if (side == 2) {
		xtext <- x
		text(x = x + dx, y = ybord[n] + (1.5 * dy), title, adj = c(1,
						0))
	}
	text(x = xtext, y = ybord[wh] + 0.5 * dy, labels = labs, pos = side)
}
